# Supplementary material for: V-ATPase controls tumor growth and autophagy in a Drosophila model of gliomagenesis
Source: Autophagy. 2021 May 12;17(12):4442–52. doi: 10.1080/15548627.2021.1918915 (PMC8726678; doi:10.1080/15548627.2021.1918915)
Supplement: Supplemental Material [file KAUP_A_1918915_SM1953.zip]

Archive with 4 entries (3 files):
- supplementary tables/
- supplementary tables/Table S1. Genotypes used in this study.xlsx
- supplementary tables/Table S2. Primers used in this study.xlsx
- supplementary tables/Table S3. Raw data of this study.xlsx
