# Supplementary material for: V-ATPase controls tumor growth and autophagy in a Drosophila model of gliomagenesis
Source: Autophagy. 2021 May 12;17(12):4442–52. doi: 10.1080/15548627.2021.1918915 (PMC8726678; doi:10.1080/15548627.2021.1918915)
Supplement: Supplemental Material [file KAUP_A_1918915_SM1953.zip › supplementary tables/Table S1. Genotypes used in this study.xlsx]

## Sheet: Sheet1
Table S2. Primers used in this study
Gene	Forward Primer (UPL)	Reverse Primer (UPL)
Atg1	TTTTACGCTGCCCGAACT	GCTCCTGTGTCCAGCAGACT
Atg8a	CATGGGCTCCCTGTACCA	CTCATCGGAGTAGGCAATGT
elav	CCGGCAGCACCAGTAAGA	CCAGTTGGGGATTGAGGAA
ref(2)P	AGACAGAGCCCCTGAATCCT	GGCGTCTTTCCTGCTCTGT
repo	GCATCAAGAAGAAGAAGACGAGA	GTTCAAAGGCACGCTCCA
Thor	CCAGATGCCCGAGGTGTA	AGCCCGCTCGTAGATAAGTTT
VhaPPA1-1	ATCTTCGGTTCGGCCATC	ATAATGGAGTGGCGAAGGAC
Gene	Forward Primer (SYBRgreen)	Reverse Primer (SYBRgreen)
Atg8a	GGTCAGTTCTACTTCCTCATTCG	GATGTTCCTGGTACAGGGAGC
elav	CGCAGCCCAATACGAATGG	CATTGTTTGCGGCAAGTAGTTG
Lamp1	ATGGCGGCACAACTTAATTTTAC	TCTGGTCCCCAAATCAGATGAAT
Mitf	CTACTCCCACTTCACGAACAC	GCATTTTTGGGTCCATAGCAGT
Pdk1	ACATCAACCGCGTGGGTAG	GAAGTCGGCGATTAGCGTGT
raptor	TCGAGCAAATATCCGACATTCAG	GCAGTTTGATAGAGTCGTCCC
ref(2)P	CCAAAGGCCACCAAGCAAGA	GGAACCCAATCAAGGGAGCC
repo	GGGCATCCTGGACTATCATCC	CTGCGGCTCGTACTGATCTTT
Thor	CAGATGCCCGAGGTGTACTC	TTCATGAAAGCCCGCTCGTA
Vha100-1	AATCCCGATGTCAACGCTTTC	TTCTCCAGGTAACGCAGCTTG
Vha14-1	CCAGCTGACCCGTACATTT	TTCCCTTGATTGCCGAGTG
Vha16-1	CAGCCTAGACTGTTCGTGGG	AAGCCGTAGAGACCCAACAC
Vha44	TTGGTTCGTTGGCTGAAGGT	GCACGGATTCCACAAACACG
Vha55	GTCATTCTCGATGAGGTCAAGTT	GAGCGCACAGTACCGTCAG
VhaAC45	AGTGAGCCCCAAGACCTACTA	GTCAGCTTTCCACTGGCATC
VhaSFD	GATCTATTCCATGACACAGCCG	CCATCCTGACGGTTCAGCA
VhaPPA1-1	TGACCCTGTACTTCGTGATGA	GCAGAAGATGACCGAGATCAG
