# Supplementary material for: V-ATPase controls tumor growth and autophagy in a Drosophila model of gliomagenesis
Source: Autophagy. 2021 May 12;17(12):4442–52. doi: 10.1080/15548627.2021.1918915 (PMC8726678; doi:10.1080/15548627.2021.1918915)
Supplement: Supplemental Material [file KAUP_A_1918915_SM1953.zip › supplementary tables/Table S3. Raw data of this study.xlsx]

## Sheet: Fig.1A
Table S3. Raw data of this study
Control		Glioma
GFP+	GFP-	GFP+	GFP-
6	91.5	73	23.8
7.13	90.5	70	25.6
8.5	87.47	86.95	10.54
12.21	81.42	50.29	38.99
13.98	78.87	70
8.5	90.5
12.21	91.5
	78.87

## Sheet: Fig.1 B-C
		Rpl32	repo	elav
N1	Control	18.3739	23.7744	21.5411
			23.8784	21.463
		18.4124	23.7619	21.5219
	Glioma	18.4378	22.027	24.0659
		18.311	22.2574	24.1506
		18.3401	22.1577	24.251
N2	Control	17.8852	24.2054	22.0749
		17.823	24.2189	22.0312
		17.7052		21.9139
	Glioma	17.8917	22.7149	24.6044
		17.7325	22.5691	24.7874
		17.76	22.4668	24.5068
N3	Control		22.8203	20.9382
		17.7888	23.061	20.8178
		17.866	22.7954	20.8636
	Glioma	17.8559	21.1528	23.4669
		17.727	21.4362	23.5303
		17.7571	21.3049	23.6263
N4	Control	18.3968	22.1864	19.6429
		18.0767	22.1355	19.6025
		18.1023	22.178	19.6155
	Glioma	17.8425	20.4897	22.2442
		17.6718	20.4635	22.1299
		17.6145	20.3381	22.1812
N5	Control	17.6741	20.833	19.2044
		17.3862	20.87	19.229
		17.4061	20.8742	19.2231
	Glioma	17.1242	19.2502	21.9042
		16.9073	19.1964	21.7221
		16.847	19.0765	21.8505
N6	Control	17.564	22.56	20.702
		17.4975	22.4735	20.6339
		17.3747	22.5915	20.6377
	Glioma	17.2472	21.1586	23.9751
		17.2972	21.0297	24.0478
			21.0051
N7	Control	17.5305		20.7919
		17.4212	22.4298	20.7831
		17.3777	22.4162	20.6749
	Glioma			22.7615
		17.9816	20.6018	22.8136
		17.9329	20.1184	22.8268
N8	Control	18.833	22.5714
		18.683	22.5927	19.3406
		18.617	22.738	19.3319
	Glioma	18.135	20.1091	22.2465
		18.165	20.403	21.9605
			20.3563
N9	Control	19.3806	26.9263	23.5206
		19.947	26.944	23.4232
	Glioma	19.0492	24.7761	25.9464
		19.1853	24.714	25.9715
	Control	19.0745	26.6469	23.286
		19.0494	26.9475	23.2769
N10	Glioma	19.4453	25.299	26.5618
		19.4751	25.082	26.5604
	Control	18.9799	26.4806	22.9016
		19.0539	26.5121	22.8492
	Glioma	18.8778	24.5349	25.7443
		18.973	24.292	25.6446

## Sheet: Fig.1 E I
Control					Glioma					ref(2)P dots
18	49	30	37	22	336	180	220	327	234
Control						Glioma						Ub (FK2) dots
12	6	11	18	22	25	93	42	35	103	53	66

## Sheet: Fig.1 G-H
		Rpl32	Atg8a	ref2p					Rpl32	ref(2)p
N1	Control	17.6741	18.2511	21.2485			N1	Control GFP+	20.6
		17.3862	18.1918	20.8669					20.6213	24.9343
		17.4061	18.1865	21.029					20.7569	24.7493
	Glioma	17.1242	18.8193	19.6597				Control GFP-	18.8348	23.1982
		16.9073	18.6932	19.6718					19.0512	23.1574
		16.847	18.5562	19.6825					18.9947	23.0399
N2	Control	18.4456	19.5868	22.2465				Glioma GFP+	22.2207
		18.3581	19.722	22.2301					22.1369	24.6525
		18.3766	19.5532	22.3536					22.0449	24.6448
	Glioma		19.8347	20.2856				Glioma GFP-		26.4708
		18.4654	19.7014	20.1664					22.6272	26.5449
		18.3862	19.6671	20.1303					22.413	26.4089
N3	Control	18.3968	18.6986	21.5474			N2	Control GFP+	21.0834	23.5719
		18.0767	18.6276	21.2667					21.0769	23.5167
		18.1023	18.6058	21.3671					21.1281	23.6161
	Glioma	17.8425	19.2864	20.0141				Control GFP-	20.3856	22.9499
		17.6718	19.179	20.0129					20.352	22.9466
		17.6145	18.9931	19.9809					20.4172	23.0023
N4	Control	19.3806	23.9505	26.1788				Glioma GFP+	20.5173	21.7089
		19.947	23.9721	26.0911					20.6235	21.6915
	Glioma	19.0492	24.0863	24.9533					20.6153	21.7973
		19.1853	24.026	24.4236				Tumot GFP-	19.3057	21.7208
N5	Control	19.0745	23.9305	26.0024					19.2997	21.6884
		19.0494	23.9562	25.9622					19.3614	21.7277
	Glioma	19.4453	24.5074	24.9832
		19.4751	24.516	24.7643
N6	Control	18.9799	23.777	25.8087
		19.0539	23.7078	25.7133
	Glioma	18.8778	23.3183	23.4108
		18.973	23.3754	23.4072
		Rpl32	Atg1	Atg8a	ref2p
N1 for Atg1	Control	18.7232	25.6099	20.3321	23.2486
		18.7103	25.5846	20.2381	23.3114
		18.7212	25.7895	20.2004	23.2694
	Glioma	18.7319	26.0115	20.3286	21.9849
		18.8033	26.2565	20.4157	22.0229
		18.8017	26.2032	20.5285	21.976
N2 for Atg1	Control	17.5305	24.7712	19.2407	21.9258
		17.4212	24.3683	18.8851	21.82
		17.3777	24.5656	19.0057	21.7718
	Glioma		25.0437	19.806
		17.9816	24.9286	19.7007	20.3317
		17.9329		19.7476	19.9626
N3 for Atg1	Control	18.833	24.2627	20.4815	22.7507
		18.683	24.3799	20.5247	22.547
		18.617	24.0737	20.3457	22.529
	Glioma	18.135	24.9733	20.6833	20.5343
		18.165	25.009	20.489	20.4746
			24.8363	20.3437	20.3028
		Rpl32	Atg1	Atg7	Atg8a
N1 for Atg7	Control	17.4766	22.9893	23.5039	19.5733
		17.5021	23.0812	23.3869	19.7455
		17.3651	23.1983	23.5449	19.6904
	Glioma	17.2124	24.119	24.9456	20.2576
		17.2651		24.8098	20.1362
		17.2597	24.2504		20.0118
		Rpl32	Atg7	Atg8a	ref2p
N2 for Atg7	Control	17.564	24.4718	19.4327	22.696
		17.4975	24.3241	19.5453	22.646
		17.3747		19.4401	22.9176
	Glioma
		17.2472	25.4371	19.8655	21.1904
		17.2972	25.5517	19.8408	21.1215
		Rpl32	Atg7
N3 for Atg7	Control	17.413	24.1146
		17.511	24.0082
		17.3692
	Glioma	17.5381	25.4492
		17.4764	25.5184
		17.2897

## Sheet: Fig.1 I-J I
Fed												n. mcherry Atg8 dots
Control						Glioma
57	55	49	47	31	39	16	15	23	27	17	22
Starved
Control						Glioma
104	99	101	129	107	95	8	25	17	12	13	19

## Sheet: Fig.2 A I
V1G1Low NS		V1G1High NS		Autophagic structure/field
Ctrl	BafA1	Ctrl	BafA1
0	2	1	1
0	5	0	1
2	0	2	1
0	5	1	1
3	4	1	0
2	7	0	1
0	5	0	0
0	9	0	1
0	1	0	1

## Sheet: Fig. 2B
		Rpl32	Vha14-1	Vha55	Vha16-1	Vha100-1	Vha44	VhaAC45
N1	Control	19.9404	25.3074	25.2704	22.0414	26.9573	25.2951	25.1504
		19.9393	25.2138	25.1815	20.7938	26.9352	25.3446	25.7171
	Glioma	19.6345	24.2242	23.9429	22.0674	26.593	24.3666	23.6443
		19.6557	24.0719	23.9558	20.5663	26.6548	24.5268	23.5958
N2	Control	19.6123	25.238	25.0227	21.9759	26.948	25.1051	24.9472
		19.54	25.4408	25.0209	21.2428	26.9664	25.1701	24.9092
	Glioma	19.9482	24.9145	24.591	21.9418	27.1392	24.8231	23.9768
		19.9021	24.4768	24.4313	21.2356	27.1646	24.8785	24.0632
N3	Control	19.6019	24.9546	24.8889	21.6971	26.5419	24.941	24.5689
		19.9402	24.7449	24.8981	20.5245	26.4632	24.9465	24.5903
	Glioma	19.5044	24.0523	23.8002	21.7013	26.151	24.2571	23.2394
		19.3027	23.974	23.8289	20.5089	26.0637	24.2902	23.2939
		Rpl32	VhaPPA1-1
N1	Control	19.3806	21.7251
		19.947	21.7413
	Glioma	19.0492	20.2832
		19.1853	20.3036
N2	Control	19.0745	21.7197
		19.0494	21.7528
	Glioma	19.4453	21.1145
		19.4751	20.997
N3	Control	18.9799	21.2545
		19.0539	21.3609
	Glioma	18.8778	20.2651
		18.973	20.2795
		Rpl32	VhaSFD	Vha13
N1	Control	19.9205	25.9501	24.9739
		19.949	25.9757	24.9671
	Glioma	19.593	25.1236	23.7978
		19.7491	25.0874	23.725
N2	Control	19.5813	25.8143	24.9878
		19.5379	25.81	24.9782
	Glioma	19.7875	25.7388	24.4301
		19.9498	25.6577	24.2621
N3	Control	19.5861	25.5222	24.2993
		19.6296	25.4678	24.9925
	Glioma	19.4267	24.8527	23.7477
		19.404	24.7853	23.5889

## Sheet: Fig.2 D I-E I
Control					Glioma					Mitf dots
21	44	30	39	31	304	261	226	288	210
Control	Glioma	Control>MitfRNAi1	Glioma>MitfRNAi1	Control>MitfRNAi2	Glioma>MitfRNAi2	GFP Intensity
141672	285082	172822	293385	181976	354048
138743	333441	148614	366002	247633	488163
152119	358550	126177	387013	210664	454263
182166	419940	251377	370968	287238	371215
158636	295845	167396	287486	274610	417030
178350	386688	132022	306841	156927	356527
180058	305167	143089	384115	233115	289819
169416	397987	226177	360680		425020
168229	415517		358867		443556
210537	459839		290595		470149
161222	307108		380602		451925
151113	326275				379814
193196	350863				319453
204785	316458
224360
232659
245018

## Sheet: Fig. 3 A I
Control	Glioma	Control>Vha14-1RNAi	Glioma>Vha14-1RNAi	Control>Vha16-1RNAi	Glioma>Vha16-1RNAi	Control>VhaPPA1-1RNAi	Glioma>VhaPPA1-1RNAi	GFP Intensity
141672	351158	211602	235977	210845	147328	181472	202793
138743	348866	155049	229242	153892	227129	176488	150705
152119	386336	160219	136074	172386	175760	159137	172930
182166	494884	197050	163560	232112	218016	145418	147081
158636	304286	150065	175893	162798	180276	136502	134192
178350	423504	142304	171215	132022	178358	134603	263863
180058	318512	115497	117030	143089	237152	176656	259745
169416	425740	180152	175570	172449	180276	176163	196554
168229	451408	169382			194860	137238	276873
210537	396621	157634				209205	175086
161222	338657					135105	238714
151113	341969						237717
193196	300569
204785	285082
224360	333441
232659	358550
245018	419940
	295845
	386688
	305167
	397987
	415517
	459839
	307108
	326275
	350863
	316458

## Sheet: Fig. 3 B
		Rpl32	ref(2)p
N1	Control	17.3398	25.3782
		17.2089	25.3859
	Glioma	16.7001	24.1649
		16.832	24.0947
	Control>Vha14-1RNAi	17.3577	26.1288
		17.3767	26.2422
	Glioma>Vha14-1RNAi	17.1245	25.628
		17.2346	25.6866
N2	Control	12.3648	24.8728
		12.1525	24.8926
	Glioma	12.7581	22.953
		12.84	22.8071
	Control>Vha14-1RNAi	12.4409	26.4131
		12.5738	26.2044
	Glioma>Vha14-1RNAi	12.3822	25.8895
		12.2962	25.7394
N3	Control	11.4261	20.9632
		11.5681	20.9322
	Glioma	11.4043	18.9388
		11.3003	18.9018
	Control>Vha14-1RNAi	11.3996	20.7192
		11.2924	20.8094
	Glioma>Vha14-1RNAi	10.9949	20.2887
		11.2554	20.2497
		Rpl32	Ref2p
N1	Control	12.4341	25.0909
		12.4472	24.9231
	Glioma	12.3968	23.7967
		12.3552	23.9555
	Control>Vha16-1RNAi	12.5594	24.9813
		12.7335	24.9942
	Glioma>Vha16-1RNAi	12.7754	25.6843
		12.6484	25.7943
N2	Control>Vha16-1RNAi	12.9349	24.9896
		12.862	25.2096
	Glioma>Vha16-1RNAi	12.4237	23.9692
		12.5453	24.5937
N3	Control>Vha16-1RNAi	13.2957	26.953
		13.3044	26.7599
	Glioma>Vha16-1RNAi	12.9382	25.1467
		12.8321	25.2351
		Rpl32	Ref2p
N1	Control	17.5305	21.9258
		17.4212	21.82
		17.3777	21.7718
	Glioma
		17.9816	20.3317
		17.9329	19.9626
	Control>VhaPPA1-1RNAi	18.3067	21.3116
		18.2386	21.3226
		18.2197	21.3216
	Glioma>VhaPPA1-1RNAi		20.0923
		17.74	19.9061
		17.8293	19.8292
N2	Control	17.6741	21.2485
		17.3862	20.8669
		17.4061	21.029
	Glioma	17.1242	20.8502
		16.9073	20.8076
		16.847	20.6437
	Control>VhaPPA1-1RNAi	18.503	19.6597
		18.3623	19.6718
		18.282	19.6825
	Glioma>VhaPPA1-1RNAi	17.3626	21.6271
		17.1406	21.5228
		17.1257	21.5277
N3	Control		22.2139
		17.7888	22.1992
		17.866	22.3242
	Glioma	17.8559	20.2539
		17.727	20.1332
		17.7571	20.0968
	Control>VhaPPA1-1RNAi	18.0718
		17.8979	22.2445
		17.8551	22.0878
	Glioma>VhaPPA1-1RNAi	18.2355	22.7676
		18.1901	22.4923
		18.118	22.3826

[truncated: 9 more sheets: Fig.3 C I, Fig.4 D, G, Fig. 4 H, Sup.1 A, C, Sup. 2 A-E I, Sup. 2 F, Sup. 3 A, Sup. 3 C I-E I, Sup.4 A]
